# Supplementary material for: Cloning and Characterization of Chitin Deacetylase from Euphausia superba
Source: Int J Mol Sci. 2024 Feb 8;25(4):2075. doi: 10.3390/ijms25042075 (PMC10889134; doi:10.3390/ijms25042075)
Supplement: Supplementary file 1 [file ijms-25-02075-s001.zip]

Archive with 1 entries (1 files):
- ijms-2835511-supplementary.pdf
